# Supplementary material for: Construction and external validation of a nomogram model for predicting the risk of esophageal stricture after endoscopic submucosal dissection: a multicenter case–control study
Source: BMC Gastroenterol. 2023 Jul 1;23:226. doi: 10.1186/s12876-023-02855-8 (PMC10315053; doi:10.1186/s12876-023-02855-8)
Supplement: Supplementary file 1 — Additional file 1. [file 12876_2023_2855_MOESM1_ESM.csv]

Sex	Age	History	Hypertension	Diabetes	Smoke	Drink	BMI	High-protein diet	Fruit and vegetable	Eating speed	Pickled food	Fried food	High-temperature water intake	ALB	CRP	Hyperlipemia	NLR	PLR	LMR	SII	Site	Type	En-bloc	L-D	PD	��1/4	��1/2	PCMD	Steroid hormone	Postoperative pathology	��HGIN	ESCC	Positive margin	DOI	Depth of Infiltration	��M3	��SM1	Stricture	predict	predict2
1	0	0	0	0	1	1	23.66143862	0	1	2	0	0	0	1	0	0	1	0	0	1	1	3	1	1.5	2	1	0	0	0	1	0	0	0	1	0	0	0	0	0.00387	0.05309
1	0	0	0	0	1	1	26.5625	0	1	2	0	0	0	1	1	1	0	0	1	0	4	1	1	5	4	1	1	1	1	2	1	0	0	1	0	0	0	0	0.01977	0.43654
1	1	0	0	0	0	0	24.21875	0	1	2	0	0	0	1	1	0	0	0	1	0	3	3	1	1.8	1	0	0	0	0	1	0	0	0	1	0	0	0	0	0.00851	0.05309
1	1	0	1	0	0	0	19.84126984	0	1	1	0	0	0	1	1	0	0	1	1	0	3	3	1	4.5	2	1	0	0	0	1	0	0	0	1	0	0	0	0	0.0217	0.05309
1	1	1	0	0	1	1	21.71806609	1	1	2	0	0	0	1	0	0	1	0	0	1	4	3	0	3.5	3	1	1	0	1	3	1	1	0	3	1	1	0	0	0.28098	0.14747
1	1	0	0	0	1	0	17.70956316	1	1	2	0	1	0	0	0	0	1	0	0	1	4	3	1	1	1	0	0	0	0	1	0	0	1	1	0	0	0	0	0.03529	0.05309
2	1	0	0	0	0	0	17.65	1	1	2	0	0	0	1	1	0	0	1	0	0	3	2	1	1	1	0	0	0	0	1	0	0	0	1	0	0	0	0	0.00643	0.05309
1	0	1	0	0	1	0	20.76	0	1	2	0	0	0	1	0	0	1	1	0	1	4	3	1	6	2	1	0	0	0	2	1	0	0	1	0	0	0	0	0.01856	0.05309
2	0	0	0	0	0	0	27.00513097	0	1	2	0	0	0	1	1	1	0	1	1	0	3	3	1	4.5	4	1	1	1	1	2	1	0	0	2	1	0	0	0	0.06976	0.70506
2	1	0	1	0	0	0	21.60410478	1	1	2	0	0	0	1	1	0	1	1	0	1	4	3	1	3	2	1	0	0	0	1	0	0	0	1	0	0	0	1	0.06884	0.05309
2	1	0	0	0	0	0	25.1	1	1	2	0	0	0	1	1	0	1	1	0	0	2	3	1	6.5	4	1	1	1	1	2	1	0	0	1	0	0	0	1	0.6844	0.43654
2	0	0	0	0	0	0	24.33	1	1	3	1	0	0	0	0	1	0	1	0	0	3	3	1	2.1	3	1	1	0	0	1	0	0	0	1	0	0	0	0	0.00085	0.05309
1	0	0	0	0	1	0	24.38237298	0	1	2	0	0	0	0	1	0	1	1	1	1	4	2	1	4.5	3	1	1	0	0	3	1	1	1	2	1	0	0	1	0.04714	0.14747
1	1	0	0	0	1	1	20.07960128	1	1	2	0	0	0	1	0	1	1	1	1	1	3	3	1	3	2	1	0	0	0	3	1	0	0	2	0	0	0	0	0.06884	0.05309
2	1	0	0	0	0	0	23.05	0	0	2	0	0	0	1	1	1	0	0	0	0	3	2	0	3	3	1	1	0	0	1	0	0	0	1	0	0	0	0	0.01292	0.05309
1	0	0	0	0	1	1	20.23950076	0	1	2	0	0	0	0	1	0	0	1	1	0	3	3	0	2.5	2	1	0	0	0	1	0	0	0	1	0	0	0	0	0.00098	0.05309
2	1	1	1	0	0	0	25.6	0	0	1	0	0	1	1	1	1	0	1	0	0	3	3	1	4.3	4	1	1	1	1	1	0	0	0	1	0	0	0	1	0.70311	0.43654
1	1	1	0	0	0	0	25.20920136	0	1	2	0	0	0	1	1	0	1	0	1	1	3	1	0	1	1	0	0	0	0	2	1	0	0	1	0	0	0	0	0.03529	0.05309
1	0	0	1	0	1	0	23.53036634	0	1	2	1	0	0	1	1	1	1	1	0	1	3	2	0	4.5	2	1	0	0	0	1	0	0	1	1	0	0	0	0	0.01104	0.05309
1	1	0	0	1	1	1	24.22145329	0	1	3	0	0	0	1	0	0	1	0	1	1	4	4	1	2.2	1	0	0	0	0	1	0	0	0	1	0	0	0	0	0.05285	0.05309
2	1	0	0	0	0	0	18.61149584	0	1	1	0	0	0	1	1	0	1	0	1	0	2	4	1	6	4	1	1	1	1	3	1	1	0	2	1	0	0	1	0.88967	0.70506
2	1	0	0	0	0	0	26.70940171	0	1	2	0	0	0	0	1	1	1	1	1	1	4	2	1	4	3	1	1	0	0	2	1	0	0	1	0	0	0	0	0.0951	0.05309
2	0	0	0	0	0	0	24.25	0	1	2	0	0	0	1	1	1	0	1	0	1	2	3	1	2.2	2	1	0	0	0	1	0	0	0	1	0	0	0	0	0.00088	0.05309
2	1	0	0	0	0	0	23.01117686	0	1	1	0	0	0	0	1	0	0	0	1	0	3	3	1	4.9	3	1	1	0	1	2	1	0	0	1	0	0	0	0	0.02489	0.05309
2	1	0	0	0	0	0	20.2020202	1	1	2	0	0	0	1	1	1	0	1	1	1	1	3	1	3.6	2	1	0	0	1	1	0	0	0	1	0	0	0	0	0.0159	0.05309
1	0	0	0	0	1	0	24.22145329	0	1	2	0	0	0	1	0	0	0	1	1	0	2	1	1	3.2	2	1	0	0	0	1	0	0	0	1	0	0	0	0	0.00125	0.05309
1	0	0	0	0	1	0	24.38237298	1	1	3	0	0	0	1	1	0	0	1	1	1	4	1	1	5.3	2	1	0	0	0	1	0	0	0	1	0	0	0	0	0.00261	0.05309
1	0	0	0	0	0	0	20.02884153	0	1	2	0	0	0	1	1	0	1	1	1	1	3	3	1	6.4	3	1	1	0	1	2	1	0	0	1	0	0	0	0	0.02131	0.05309
2	0	0	0	0	0	0	24.4646016	1	1	2	0	0	0	0	1	0	1	0	1	0	3	3	1	2	2	1	0	0	0	1	0	0	0	1	0	0	0	0	0.00461	0.05309
1	1	0	0	0	1	0	22.03856749	0	1	2	1	0	0	1	1	0	1	0	1	1	3	3	1	6	4	1	1	1	1	3	1	1	1	3	1	1	0	1	0.88967	0.70506
1	0	0	0	0	1	1	21.8299522	0	1	2	0	0	0	1	1	1	0	0	1	0	4	3	1	3	2	1	0	0	0	1	0	0	0	1	0	0	0	0	0.00116	0.05309
1	1	0	0	0	0	0	18	0	1	2	0	0	0	0	0	0	1	1	0	1	3	5	1	2.9	2	1	0	0	0	2	1	0	0	1	0	0	0	0	0.06662	0.05309
1	1	0	0	0	1	0	21.97133586	0	1	2	0	0	0	1	1	1	0	0	1	0	4	3	1	1.5	1	0	0	0	0	3	1	1	0	1	0	0	0	0	0.00766	0.05309
1	1	0	0	0	1	0	17.26354454	0	1	2	1	0	0	1	1	0	1	1	0	1	3	3	1	4.8	3	1	1	0	1	2	1	0	0	1	0	0	0	1	0.12223	0.05309
1	1	0	0	0	1	0	26.1	1	1	2	0	0	1	0	1	0	1	0	0	0	3	3	0	2.5	4	1	1	1	1	2	1	0	0	1	0	0	0	1	0.8766	0.43654
1	1	0	0	0	0	1	17.31341037	1	1	2	0	1	0	1	1	0	1	0	1	1	3	3	1	3.8	2	1	0	0	1	1	0	0	0	1	0	0	0	1	0.08921	0.05309
2	1	0	0	0	0	0	18.36900337	0	1	1	0	0	0	1	1	0	1	1	1	1	2	3	1	4.5	2	1	0	0	0	2	1	0	0	1	0	0	0	1	0.11135	0.05309
1	1	0	0	0	0	0	18.59012493	0	1	2	0	0	0	1	0	1	0	0	0	1	1	3	0	2	1	0	0	0	0	2	1	0	0	1	0	0	0	0	0.00912	0.05309
1	1	0	0	0	1	1	22.15	1	0	2	0	0	0	0	1	0	1	1	0	0	3	4	1	3.6	3	1	1	0	1	3	1	1	0	4	1	1	1	0	0.28814	0.14747
2	1	0	0	0	0	0	25.78	1	1	3	0	0	0	0	1	0	0	1	0	0	3	3	1	2.3	3	1	1	0	0	2	1	0	0	1	0	0	0	0	0.01013	0.05309
2	1	0	1	0	0	0	19.8791026	0	1	2	1	0	0	0	0	0	1	1	1	1	2	3	1	8.3	4	1	1	1	1	3	1	1	0	2	1	0	0	1	0.94767	0.70506
1	1	1	0	1	1	0	23.03004535	1	1	2	0	0	0	1	1	0	1	1	1	1	3	3	0	6.4	4	1	1	1	0	3	1	1	1	3	1	1	0	1	0.90274	0.70506
2	1	1	0	0	1	1	22.30814991	0	1	2	0	0	0	1	1	0	1	0	1	0	4	3	1	3.5	2	1	0	0	0	2	1	0	0	1	0	0	0	0	0.081	0.05309
1	1	0	0	0	1	0	20.28650791	1	1	1	0	0	1	0	0	1	1	0	1	0	4	3	1	5	4	1	1	1	1	2	1	0	0	1	0	0	0	1	0.9448	0.43654
2	1	0	1	0	0	0	19.38214469	0	1	2	0	1	0	1	1	1	1	1	1	1	3	3	0	3	2	1	0	0	0	1	0	0	0	1	0	0	0	0	0.06884	0.05309
2	1	0	0	0	0	0	19.73	1	1	2	0	0	1	1	1	1	1	1	0	1	2	2	0	8	4	1	1	1	1	2	1	0	0	1	0	0	0	0	0.98007	0.43654
1	0	0	1	0	0	0	23.183391	1	1	2	0	0	0	1	1	0	0	0	1	1	4	3	1	3	2	1	0	0	1	2	1	0	0	1	0	0	0	0	0.00116	0.05309
1	1	0	0	0	1	0	21.51385851	0	1	2	0	0	0	1	0	0	1	0	1	0	2	3	1	2.7	2	1	0	0	0	3	1	1	0	2	1	0	0	0	0.22776	0.14747
2	1	0	0	0	0	0	21.91	1	1	3	1	1	1	0	1	1	0	1	0	1	3	4	1	4.5	4	1	1	1	1	2	1	0	0	1	0	0	0	1	0.71759	0.43654
2	0	0	0	0	0	0	23.19109462	0	1	1	0	0	0	1	1	0	0	1	1	1	3	3	1	1.7	1	0	0	0	0	1	0	0	0	1	0	0	0	0	0.00074	0.05309
1	1	0	0	0	1	0	19.60715661	0	1	2	0	0	0	1	1	0	0	0	1	0	3	2	1	2.3	2	1	0	0	0	2	1	0	0	1	0	0	0	0	0.01013	0.05309
2	1	0	0	0	0	0	22.48132907	0	1	2	0	0	0	0	1	0	0	0	1	0	3	2	1	3.4	2	1	0	0	0	3	1	1	1	1	0	0	0	0	0.01484	0.05309
1	0	0	0	0	1	1	22.03172568	0	1	2	0	0	0	1	1	0	0	1	0	1	3	3	1	3.5	2	1	0	0	0	2	1	0	0	1	0	0	0	0	0.00139	0.05309
1	1	0	0	0	1	0	23.01117686	0	1	2	0	0	0	0	1	0	1	0	0	1	3	3	1	2.5	2	1	0	0	0	1	0	0	0	1	0	0	0	0	0.05838	0.05309
2	1	0	0	0	0	0	20.82093992	1	0	2	0	0	0	1	1	0	0	0	1	0	2	3	1	3.8	2	1	0	0	0	2	1	0	0	1	0	0	0	0	0.01704	0.05309
1	1	0	1	0	1	0	20.3125	1	1	2	0	0	0	0	0	0	1	0	0	1	2	2	1	4.3	3	1	1	0	1	3	1	1	0	2	1	0	0	1	0.34114	0.14747
2	1	0	0	0	0	0	22.30814991	1	1	2	0	0	0	1	1	1	0	1	1	1	3	3	1	6	3	1	1	0	0	2	1	0	0	1	0	0	0	1	0.03623	0.05309
1	1	0	0	0	0	0	22.04	1	1	1	0	0	0	1	1	0	0	0	0	0	3	2	0	4.8	4	1	1	1	1	2	1	0	0	1	0	0	0	0	0.17429	0.43654
1	0	0	0	0	0	1	18.4	0	0	3	0	0	0	1	1	0	1	1	0	1	4	4	1	1.9	2	1	0	0	0	1	0	0	0	1	0	0	0	0	0.00445	0.05309
1	1	0	0	0	1	1	24.02380867	0	1	2	0	0	0	1	0	1	1	1	0	1	2	1	1	4.2	3	1	1	0	1	3	1	1	0	2	1	0	0	1	0.33328	0.14747
1	1	0	0	0	1	1	19.72318339	1	0	1	0	0	0	1	0	0	0	1	1	0	4	3	1	3	2	1	0	0	0	3	1	1	1	3	1	1	0	0	0.05483	0.14747
2	1	0	0	0	0	0	18.49112426	0	0	1	1	0	1	1	0	0	1	0	0	1	3	3	1	6.1	4	1	1	1	1	2	1	0	0	1	0	0	0	1	0.96184	0.43654
1	0	0	0	0	0	0	22.72043837	1	0	2	0	0	0	0	1	0	1	1	0	1	4	1	1	3.5	3	1	1	0	1	1	0	0	1	1	0	0	0	0	0.00779	0.05309
1	1	0	0	0	1	1	22.82	1	1	2	0	0	0	1	1	0	0	0	0	0	4	3	0	2.7	2	1	0	0	0	2	1	0	0	1	0	0	0	0	0.01164	0.05309
1	1	0	0	0	0	0	20.07733492	0	0	2	1	0	0	0	1	0	0	0	1	0	3	3	0	5.3	4	1	1	1	1	3	1	1	1	4	1	1	1	1	0.52735	0.70506
2	1	0	0	0	0	0	23.87511478	0	1	2	0	0	0	1	1	0	1	1	0	1	3	1	1	2.1	2	1	0	0	0	2	1	0	0	1	0	0	0	0	0.05111	0.05309
2	1	0	0	0	0	0	19.38	1	1	2	0	0	0	1	1	0	1	1	0	1	4	1	1	2.1	2	1	0	0	0	2	1	0	0	1	0	0	0	0	0.05111	0.05309
1	0	0	0	0	1	1	24.24391847	0	1	2	0	0	0	1	1	0	0	0	1	0	3	4	1	1.7	1	0	0	0	0	1	0	0	0	1	0	0	0	0	0.00074	0.05309
1	1	0	0	0	0	0	20.04744562	0	1	3	0	0	0	1	1	0	0	0	1	0	3	3	1	2	1	0	0	0	1	2	1	0	1	1	0	0	0	0	0.00912	0.05309
2	1	0	0	0	0	0	19.83516296	0	0	1	0	0	0	0	1	0	0	0	1	0	4	4	1	3	3	1	1	0	1	2	1	0	0	1	0	0	0	0	0.01292	0.05309
2	1	0	0	0	0	0	25.97	1	1	1	0	0	0	1	1	0	1	1	0	1	3	3	0	1.3	1	0	0	0	0	1	0	0	0	1	0	0	0	0	0.03907	0.05309
1	0	0	0	0	1	1	24.97704316	1	0	2	0	0	1	1	1	0	1	1	1	1	3	3	1	5.4	3	1	1	0	0	3	1	1	1	3	1	1	0	1	0.47597	0.14747
2	1	0	0	0	0	0	21.2	1	1	2	0	0	0	0	0	0	0	1	0	0	3	2	1	4.8	2	1	0	0	0	2	1	0	0	1	0	0	0	0	0.02405	0.05309
2	1	0	0	0	0	0	18.90203813	0	1	2	0	0	0	1	1	1	0	1	1	0	3	2	1	4	2	1	0	0	0	2	1	0	0	1	0	0	0	0	0.01826	0.05309
2	1	0	0	0	0	0	24.8357635	0	1	2	0	0	0	0	1	0	1	0	1	0	3	3	0	2.4	3	1	1	0	0	2	1	0	1	1	0	0	0	0	0.05648	0.05309
2	1	0	1	0	0	0	21.21	0	0	2	0	0	1	1	1	0	0	0	0	0	3	3	1	4.1	4	1	1	1	0	3	1	1	0	2	1	0	0	1	0.90729	0.70506
2	0	0	1	0	0	0	22.58270917	0	1	2	0	0	0	1	0	0	1	1	1	0	3	3	1	4.5	4	1	1	1	1	2	1	0	1	1	0	0	0	0	0.08723	0.43654
2	0	0	0	0	0	0	22.03172568	0	1	1	0	0	0	1	1	1	1	1	1	1	3	2	1	2.6	2	1	0	0	0	2	1	0	1	1	0	0	0	0	0.00569	0.05309
2	0	0	0	0	0	0	20.2	1	1	2	0	0	0	1	0	1	1	1	0	1	4	3	0	1.2	1	0	0	0	0	1	0	0	1	1	0	0	0	0	0.00348	0.05309
2	1	0	0	0	0	0	20.6	0	0	2	0	0	0	1	1	0	0	0	0	0	3	3	0	3.2	2	1	0	0	0	2	1	0	0	1	0	0	0	0	0.01384	0.05309
2	1	0	0	0	0	0	19.72386588	0	0	1	0	0	0	0	1	0	0	0	1	0	3	3	1	4.5	2	1	0	0	0	2	1	0	1	1	0	0	0	0	0.0217	0.05309
2	0	0	0	0	0	0	24.76756592	1	1	2	0	0	0	0	1	1	0	1	1	1	3	3	1	2.2	2	1	0	0	0	1	0	0	0	1	0	0	0	0	0.00088	0.05309
2	1	0	0	0	0	0	28.9	0	0	2	0	0	0	1	1	1	1	1	0	1	2	2	0	4.3	4	1	1	1	0	2	1	0	0	1	0	0	0	1	0.50005	0.43654
1	1	0	1	0	1	1	26.57312925	0	1	3	0	0	0	0	0	0	0	0	1	0	3	3	0	2.2	2	1	0	0	0	2	1	0	0	1	0	0	0	0	0.00978	0.05309
1	0	1	0	0	1	0	26.81	1	1	2	0	0	0	1	0	0	0	0	0	0	3	3	0	2.2	2	1	0	0	0	1	0	0	0	1	0	0	0	0	0.00088	0.05309
1	1	0	0	0	0	0	21.2585034	1	1	2	0	0	0	1	1	0	0	1	1	1	3	2	1	3	2	1	0	0	0	1	0	0	1	1	0	0	0	0	0.01292	0.05309
1	1	0	0	0	1	1	24.02380867	0	1	1	0	0	0	1	0	0	0	0	1	0	3	3	0	1.7	2	1	0	0	0	3	1	1	0	4	1	1	1	0	0.03542	0.14747
1	1	0	0	0	0	0	20.76124567	1	1	2	0	0	0	1	1	1	1	0	1	1	4	3	1	2.2	2	1	0	0	0	3	1	1	0	4	1	1	1	0	0.19831	0.14747
1	1	0	0	0	1	0	24.8	0	1	2	0	0	0	0	1	0	0	0	0	0	2	3	0	2.5	2	1	0	0	0	3	1	1	0	2	1	0	0	0	0.0464	0.14747
2	1	0	0	1	0	0	26.75	1	0	1	0	0	1	1	1	0	1	1	0	1	3	2	1	3	3	1	1	0	0	2	1	0	0	1	0	0	0	0	0.49723	0.05309
1	1	1	1	0	1	1	22.65625	0	1	2	0	0	0	1	0	0	0	0	1	0	3	3	1	3.2	2	1	0	0	0	2	1	0	0	1	0	0	0	0	0.01384	0.05309
1	1	0	0	0	1	1	20.2	1	1	1	0	0	0	0	0	0	1	1	0	0	3	3	1	4	3	1	1	0	0	2	1	0	0	1	0	0	0	0	0.0951	0.05309
2	1	0	0	0	1	0	23.42209073	0	1	2	0	0	0	0	1	1	0	1	1	1	3	2	0	2.6	2	1	0	0	0	2	1	0	0	1	0	0	0	0	0.01124	0.05309
1	1	0	0	0	1	1	22.23098713	0	1	2	0	0	0	1	1	0	0	0	1	0	3	2	1	3.3	2	1	0	0	0	1	0	0	0	1	0	0	0	0	0.01433	0.05309
2	1	0	0	0	0	0	21.3	0	1	2	0	0	0	1	1	0	1	1	0	1	2	2	1	3.5	3	1	1	0	0	2	1	0	0	1	0	0	0	0	0.081	0.05309
2	0	0	0	0	0	0	18.61149584	0	1	2	0	0	0	1	1	1	1	1	1	1	3	3	0	5.1	3	1	1	0	0	2	1	0	1	1	0	0	0	0	0.01359	0.05309
2	1	0	0	0	0	0	21.92612582	0	0	2	0	0	0	0	1	0	1	1	0	1	2	3	0	1.2	1	0	0	0	0	1	0	0	0	1	0	0	0	0	0.03777	0.05309
1	1	0	0	0	1	0	21.97133586	1	1	2	0	0	0	1	1	1	0	1	1	0	4	2	1	2.5	2	1	0	0	0	2	1	0	0	1	0	0	0	0	0.01086	0.05309
1	1	0	0	0	1	0	22.14	1	1	2	0	0	0	1	1	1	1	1	0	1	4	2	1	2.5	2	1	0	0	0	2	1	0	0	1	0	0	0	0	0.05838	0.05309
2	1	1	0	0	0	0	21.93634741	0	1	2	0	0	0	1	1	0	1	0	1	0	3	3	1	2.4	2	1	0	0	0	1	0	0	0	1	0	0	0	1	0.05648	0.05309
2	1	0	0	0	0	0	18.36900337	0	1	2	0	0	0	1	1	0	0	1	1	0	2	3	1	3.5	3	1	1	0	1	3	1	1	0	3	1	1	0	0	0.06469	0.14747
2	1	0	0	0	0	0	18.82711104	0	1	2	0	0	0	1	1	0	0	0	1	0	3	2	1	1	2	1	0	0	0	1	0	0	0	1	0	0	0	0	0.00643	0.05309
2	0	0	0	0	0	0	21.36752137	0	0	2	0	0	1	0	1	0	0	0	1	0	2	3	1	3	2	1	0	0	0	2	1	0	1	1	0	0	0	0	0.01535	0.05309
1	1	0	0	0	0	0	20.76	1	1	2	0	0	0	1	1	0	0	0	0	0	2	3	1	4.3	3	1	1	0	0	1	0	0	0	1	0	0	0	0	0.02025	0.05309
1	1	0	0	0	0	0	25.39	1	0	2	0	0	0	1	1	1	1	1	0	1	4	3	1	4.8	4	1	1	1	0	2	1	0	0	1	0	0	0	0	0.54391	0.43654
1	1	0	0	0	1	0	22.49134948	0	1	1	0	0	0	1	1	1	1	0	0	1	4	3	1	5	3	1	1	0	0	2	1	0	1	1	0	0	0	0	0.12998	0.05309
1	1	0	0	0	0	0	23.44	1	0	1	0	0	1	1	1	0	0	0	0	0	4	4	1	4.1	3	1	1	0	0	2	1	0	0	1	0	0	0	1	0.20493	0.05309
1	1	1	0	0	1	1	19.72	0	1	1	0	0	0	0	1	0	0	0	0	0	2	2	1	5	2	1	0	0	0	2	1	0	0	1	0	0	0	0	0.02576	0.05309
2	1	0	0	0	0	0	23.51	1	1	2	0	0	0	1	1	1	1	0	0	0	3	4	1	4.5	3	1	1	0	0	3	1	1	0	4	1	1	1	0	0.35713	0.14747
2	0	0	0	0	0	0	20.95717116	0	1	1	0	0	0	1	1	0	1	0	1	1	3	3	1	2.5	2	1	0	0	0	2	1	1	0	1	1	0	0	0	0.0239	0.14747
1	1	0	0	0	1	1	23.87511478	0	1	3	0	0	0	1	1	0	1	1	0	1	4	3	1	4.2	2	1	0	0	0	2	1	0	0	1	0	0	0	0	0.10133	0.05309
1	1	0	0	0	0	0	24.4646016	0	1	2	0	0	0	1	1	0	1	1	0	1	3	1	0	3.3	2	1	0	0	0	3	1	1	0	3	1	1	0	0	0.26699	0.14747
2	0	0	1	0	0	0	26.03749399	0	1	2	0	0	0	0	0	0	1	1	1	1	4	3	1	5	4	1	1	1	1	3	1	1	1	1	0	0	0	0	0.10229	0.43654
1	1	0	0	1	0	0	21.98	1	1	2	0	0	0	1	1	1	1	0	0	0	4	2	1	4.1	2	1	0	0	0	2	1	0	0	1	0	0	0	0	0.09817	0.05309
1	1	0	1	0	1	1	18.49112426	0	0	1	0	0	0	1	1	0	0	0	1	1	3	2	1	5.8	4	1	1	1	1	3	1	1	1	3	1	1	0	0	0.57087	0.70506
2	1	0	0	1	0	0	19.65056175	0	0	2	1	1	0	0	1	0	1	1	1	1	2	3	1	2	2	1	0	0	0	3	1	1	0	2	1	0	0	0	0.18736	0.14747
1	0	0	0	0	1	1	19.2	0	1	2	0	0	0	1	1	0	0	0	0	0	3	3	1	2.1	2	1	0	0	0	2	1	0	0	1	0	0	0	0	0.00085	0.05309
1	1	0	1	0	0	0	24.76756592	0	1	2	0	0	0	1	0	0	0	1	1	1	4	3	1	2	1	0	0	0	0	2	1	0	0	1	0	0	0	0	0.00912	0.05309
1	0	0	0	0	1	0	24.02380867	0	1	3	1	0	1	1	1	0	1	1	1	1	2	3	1	3	2	1	0	0	0	2	1	0	0	1	0	0	0	0	0.08094	0.05309
1	0	0	0	0	1	0	23.14	0	1	3	0	0	0	1	1	0	0	1	0	0	3	3	1	2.5	2	1	0	0	0	2	1	0	0	1	0	0	0	0	0.00098	0.05309
2	1	0	0	0	0	0	20.54988662	1	0	2	0	0	0	1	1	0	1	1	1	0	3	3	1	3.2	2	1	0	0	0	2	1	0	0	1	0	0	0	0	0.07349	0.05309
1	1	0	0	0	1	1	24.76756592	0	1	2	0	0	0	1	1	1	1	1	1	1	2	2	1	3.6	3	1	1	0	0	2	1	0	1	3	1	1	0	0	0.28814	0.14747
2	1	0	1	0	0	0	23.23345618	0	1	1	0	0	0	0	1	0	1	0	1	1	2	2	0	2.4	1	0	0	0	0	1	0	0	0	1	0	0	0	0	0.05648	0.05309
1	1	0	1	0	0	0	24.91	1	1	2	0	0	0	1	1	0	1	1	0	1	4	2	1	1.7	1	0	0	0	0	1	0	0	0	1	0	0	0	0	0.0447	0.05309
1	1	0	0	0	0	0	23.56	0	1	2	0	0	1	0	1	0	0	1	0	0	3	2	1	3	3	1	1	0	0	3	1	1	0	2	1	0	0	0	0.43695	0.14747
2	0	0	0	0	0	0	18.90203813	0	1	3	0	0	0	1	0	0	0	1	1	1	3	2	1	3.1	3	1	1	0	1	2	1	0	0	1	0	0	0	0	0.00121	0.05309
1	1	0	1	0	0	0	22.58270917	1	1	3	0	0	0	0	1	1	0	0	1	0	4	3	1	2.5	2	1	0	0	0	2	1	0	0	1	0	0	0	0	0.01086	0.05309
2	1	0	1	0	0	0	21.37	1	1	2	0	0	0	1	1	0	1	0	0	0	3	3	0	3.1	3	1	1	0	0	3	1	1	0	2	1	0	0	0	0.25345	0.14747
1	0	0	0	0	0	0	20.89	1	1	1	0	0	0	1	1	0	1	1	0	1	4	2	0	1.2	1	0	0	0	0	1	0	0	0	1	0	0	0	0	0.00348	0.05309
1	0	0	0	0	1	1	21.68	1	1	2	0	0	0	1	1	0	1	0	0	1	3	3	1	2.5	3	1	1	0	0	3	1	1	0	3	1	1	0	0	0.0239	0.14747
2	0	0	0	0	0	0	20.13477975	1	1	2	0	0	0	1	0	0	0	0	1	0	3	3	1	4.1	2	1	0	0	0	1	0	0	0	1	0	0	0	0	0.00171	0.05309
2	0	0	0	0	0	0	21.85	1	0	3	1	0	1	1	0	0	1	1	0	1	3	3	1	5	4	1	1	1	1	2	1	0	0	1	0	0	0	1	0.60385	0.43654
1	1	0	1	0	0	1	22.32142857	1	1	2	0	0	0	1	1	0	0	1	1	1	3	3	1	7.5	3	1	1	0	0	2	1	0	0	1	0	0	0	0	0.0599	0.05309
1	1	0	0	0	0	0	20.02884153	0	1	2	0	0	0	1	1	0	1	1	1	1	2	3	1	2	2	1	0	0	0	1	0	0	0	1	0	0	0	0	0.04943	0.05309
1	0	0	1	0	1	0	30.08	0	1	2	0	0	0	1	1	1	0	0	0	0	3	3	0	3	2	1	0	0	0	2	1	0	0	1	0	0	0	0	0.00116	0.05309
1	1	0	1	1	1	1	20.07960128	0	0	2	0	0	0	1	0	0	1	1	0	1	3	3	1	5.5	2	1	0	0	0	1	0	0	1	1	0	0	0	0	0.15119	0.05309
1	1	0	0	1	0	0	26.12	1	1	2	0	0	0	1	1	1	0	0	0	0	4	2	1	2.9	3	1	1	0	0	2	1	0	0	1	0	0	0	0	0.01248	0.05309
1	1	0	1	0	0	0	18.65	1	1	2	0	0	0	0	1	0	1	1	0	1	4	3	1	2.5	3	1	1	0	0	2	1	0	0	1	0	0	0	0	0.05838	0.05309
1	1	0	0	0	1	1	28.2	1	1	3	0	0	0	1	1	0	1	1	0	1	3	3	1	4.1	3	1	1	0	0	2	1	0	0	1	0	0	0	0	0.09817	0.05309
1	1	0	0	0	0	1	18.04270106	0	1	2	0	0	0	1	0	0	0	1	1	1	3	2	1	10.3	3	1	1	0	1	3	1	1	0	2	1	0	0	0	0.43062	0.14747
1	1	0	0	0	1	1	19.83471074	0	0	2	0	0	0	1	1	0	1	1	1	1	4	3	1	3.2	3	1	1	0	0	2	1	0	0	1	0	0	0	0	0.07349	0.05309
1	0	0	0	0	1	0	21.79930796	1	1	2	0	0	0	1	1	0	0	1	1	1	4	3	1	13	4	1	1	1	1	2	1	0	1	2	1	0	0	0	0.59858	0.70506
1	1	0	0	0	0	0	25	1	1	1	0	0	0	1	1	1	0	0	0	0	4	2	1	5	4	1	1	1	1	3	1	1	1	3	1	1	0	1	0.501	0.70506
1	1	0	0	0	1	0	21.07719523	1	0	1	0	0	0	1	1	0	1	1	1	1	3	3	1	4.1	3	1	1	0	1	2	1	0	0	1	0	0	0	0	0.09817	0.05309
1	1	0	0	0	0	0	30.12	0	0	3	0	1	1	1	0	0	1	1	0	0	3	3	0	6.9	4	1	1	1	1	3	1	1	0	2	1	0	0	1	0.99329	0.70506
1	0	0	0	0	0	0	20.70081674	0	1	2	0	0	0	1	1	0	0	0	1	0	4	3	1	5.3	2	1	0	0	0	2	1	0	0	1	0	0	0	0	0.00261	0.05309
1	1	0	0	0	1	1	23.01117686	0	1	1	0	0	0	1	1	0	1	0	1	1	4	2	1	7.6	4	1	1	1	1	3	1	1	1	2	1	0	0	1	0.93402	0.70506
2	1	0	0	0	0	0	17.99816345	0	0	1	0	0	0	0	1	1	0	0	1	0	3	2	1	3.5	1	0	0	0	0	3	1	1	0	2	1	0	0	0	0.06469	0.14747
2	1	0	1	0	0	0	24.89	1	1	2	0	0	0	1	1	1	1	0	0	0	3	3	0	3.4	3	1	1	0	0	2	1	0	0	1	0	0	0	0	0.07842	0.05309
2	0	0	0	0	0	0	22.03172568	0	0	2	0	0	0	1	1	0	1	0	1	1	3	3	1	4.3	2	1	0	0	0	2	1	0	0	1	0	0	0	0	0.01029	0.05309
2	1	0	0	0	0	0	21.08281329	1	0	2	0	0	0	1	1	1	1	1	0	1	3	3	1	3.5	2	1	0	0	0	2	1	0	0	1	0	0	0	0	0.081	0.05309
1	0	0	0	0	1	0	24.09297052	0	0	2	0	1	0	1	1	0	1	1	1	1	4	3	1	3.6	2	1	0	0	0	1	0	0	0	1	0	0	0	0	0.00807	0.05309
2	1	0	0	0	0	0	26.7	0	1	3	1	0	0	1	1	0	0	0	0	0	2	4	1	3	3	1	1	0	1	3	1	1	0	3	1	1	0	0	0.05483	0.14747
1	0	0	0	0	1	0	24.1671624	1	0	2	0	0	0	1	1	0	1	1	1	1	4	3	0	1.6	2	1	0	0	0	3	1	1	0	2	1	0	0	0	0.01753	0.14747
2	1	0	0	0	0	1	26.70940171	0	1	2	0	0	0	0	1	0	0	0	1	0	2	3	1	2.6	1	0	0	0	0	1	0	0	0	1	0	0	0	0	0.01124	0.05309
1	1	0	0	0	0	0	27.6816609	1	0	3	0	0	0	1	1	0	1	1	0	1	3	3	1	1.5	2	1	0	0	0	1	0	0	0	1	0	0	0	0	0.04179	0.05309
1	0	0	0	0	0	0	22.20633069	0	1	2	0	0	0	1	1	0	1	1	0	1	4	3	1	3.5	2	1	0	0	0	1	1	1	0	1	1	1	0	0	0.03363	0.14747
1	0	1	0	0	1	1	19.31295201	0	1	2	0	0	0	1	1	0	0	0	1	0	4	3	1	6.2	3	1	1	0	1	2	1	0	0	1	0	0	0	0	0.00358	0.05309
2	1	0	1	0	0	0	18.67	1	1	2	0	0	0	0	1	0	1	0	0	0	2	2	1	3.5	2	1	0	0	0	2	1	0	0	1	0	0	0	0	0.081	0.05309
2	1	0	0	0	0	0	23.46	1	1	2	0	0	0	1	1	0	1	0	0	1	3	3	1	2.8	2	1	0	0	0	3	1	1	0	3	1	1	0	0	0.234	0.14747
1	1	0	0	0	0	0	23.01117686	1	1	2	0	0	0	0	0	0	1	0	1	0	4	3	1	6.5	3	1	1	0	1	3	1	1	0	1	0	0	0	0	0.20205	0.05309
1	1	0	0	0	0	1	21.07719523	0	0	3	0	0	0	1	1	0	1	0	1	1	2	2	1	2.4	2	1	0	0	0	2	1	0	0	1	0	0	0	0	0.05648	0.05309
2	0	0	0	0	0	0	18.42024473	0	1	1	0	0	0	1	0	0	0	0	1	0	3	3	1	4.5	2	1	0	0	0	2	1	0	0	1	0	0	0	0	0.00197	0.05309
2	0	0	0	0	0	0	18.75	1	1	1	0	0	0	1	0	0	0	1	0	0	3	3	1	2.2	1	0	0	0	0	1	0	0	0	1	0	0	0	0	0.00088	0.05309
1	0	0	0	0	1	0	29.39	0	1	3	0	0	0	1	1	1	0	1	0	0	4	2	1	1.8	2	1	0	0	0	1	1	0	0	1	0	0	0	0	0.00076	0.05309
2	1	0	1	1	0	0	23.01	0	0	2	0	0	1	1	1	0	0	1	0	0	3	3	1	4.7	4	1	1	1	0	2	1	0	0	1	0	0	0	1	0.73162	0.43654
2	0	0	0	1	0	0	21.33821064	0	1	2	0	0	0	1	1	1	1	0	1	0	3	2	1	4.3	3	1	1	0	1	2	1	0	0	1	0	0	0	0	0.01029	0.05309
1	1	0	0	0	1	1	22.49134948	1	0	2	0	0	0	0	1	0	0	1	1	1	3	3	1	1.5	1	0	0	0	0	1	0	0	0	1	0	0	0	0	0.00766	0.05309
1	1	0	0	0	0	1	19.14	1	1	2	0	0	0	1	1	0	0	1	0	0	4	2	1	1.9	2	1	0	0	0	2	1	0	0	1	0	0	0	0	0.00881	0.05309
2	0	0	0	0	0	0	21.77843524	0	0	2	0	0	0	1	1	0	0	0	1	0	3	4	1	4	2	1	0	0	0	2	1	0	0	1	0	0	0	0	0.00165	0.05309
2	0	0	0	0	0	0	22.83287935	0	1	2	0	0	0	1	1	1	1	0	1	0	3	2	1	3	2	1	0	0	0	3	1	1	0	1	0	0	0	0	0.00654	0.05309
1	0	0	0	0	1	0	21.67	1	1	1	0	0	1	1	1	0	0	0	0	0	4	2	1	1.7	2	1	0	0	0	2	0	0	0	1	0	0	0	0	0.00977	0.05309
1	1	1	0	0	1	0	17.96875	0	0	1	0	0	0	0	0	0	0	0	0	0	3	3	0	4.7	3	1	1	0	0	3	1	1	1	2	1	0	0	1	0.09542	0.14747
2	1	0	0	0	0	0	18.85882198	0	1	1	0	0	0	1	1	1	1	1	1	1	3	3	1	3.5	2	1	0	0	0	1	0	0	0	1	0	0	0	0	0.081	0.05309
2	0	1	1	0	0	0	25.48	1	0	1	0	0	0	1	0	0	0	0	0	0	3	3	1	3	2	1	0	0	0	2	1	0	0	1	0	0	0	0	0.00116	0.05309
2	1	0	0	0	0	0	18.97453196	1	1	1	0	0	0	0	1	1	0	0	1	0	3	4	1	2.5	2	1	0	0	0	3	1	1	0	3	1	1	0	0	0.0464	0.14747
1	0	0	1	1	0	0	22.65625	0	1	2	0	0	0	1	1	1	0	0	1	0	3	3	1	7.2	4	1	1	1	1	2	1	0	0	1	0	0	0	0	0.04189	0.43654
1	0	0	1	0	0	0	22.48	1	1	2	0	0	0	1	1	0	1	1	0	1	2	3	0	3.3	2	1	0	0	0	2	1	0	0	1	0	0	0	0	0.00726	0.05309
2	1	0	0	0	0	0	19.46740129	1	0	2	0	0	1	1	1	0	1	0	1	0	3	3	0	4.5	3	1	1	0	1	2	1	0	0	1	0	0	0	1	0.62634	0.05309
1	1	0	0	0	1	0	21.08	1	1	2	0	0	0	1	1	0	1	0	0	0	3	3	0	2.2	2	1	0	0	0	1	0	0	0	1	0	0	0	0	0.05285	0.05309
2	0	0	0	0	0	0	31.25	1	1	2	0	0	0	1	1	0	1	1	0	1	2	3	1	3.5	2	1	0	0	0	1	0	0	0	1	0	0	0	0	0.00779	0.05309
1	0	0	0	0	1	1	22.1	1	1	2	0	0	0	1	1	0	0	0	0	0	4	3	1	3.5	3	1	1	0	0	1	0	0	0	1	0	0	0	0	0.00139	0.05309
1	0	0	0	0	0	0	21.72	1	0	3	1	0	1	1	1	0	1	1	0	1	3	3	0	2	1	0	0	0	0	1	0	0	0	1	0	0	0	0	0.05834	0.05309
2	1	0	0	0	1	0	19.97918835	1	0	1	0	0	0	0	0	0	0	0	1	0	3	3	1	5	3	1	1	0	0	2	1	0	1	2	1	0	0	0	0.10493	0.14747
1	0	0	0	0	0	0	22.23	1	1	3	0	0	0	0	1	0	0	1	0	1	2	2	1	1.5	2	1	0	0	0	1	0	0	0	1	0	0	0	0	0.00069	0.05309
1	0	0	0	0	0	0	27.04	1	1	2	0	0	0	1	0	0	1	0	0	0	2	2	1	1	1	0	0	0	0	1	0	0	0	1	0	0	0	0	0.00325	0.05309
1	1	0	0	0	1	1	29.3	1	1	2	0	0	0	1	0	0	1	1	0	1	4	3	0	2.5	2	1	0	0	0	2	1	0	0	1	0	0	0	0	0.05838	0.05309
1	0	0	0	0	0	0	22.7189744	0	1	2	0	0	0	1	1	1	0	0	0	0	4	2	1	2.5	2	1	0	0	0	2	1	0	0	2	1	0	0	0	0.00431	0.14747
2	1	0	1	0	0	0	24.03	1	1	2	0	0	0	1	1	0	0	1	0	0	3	2	1	2	2	1	0	0	0	2	1	0	0	1	0	0	0	0	0.00912	0.05309
2	0	0	0	0	0	0	22.48132907	1	1	2	0	0	0	1	1	0	1	0	1	1	2	3	1	2.2	2	1	0	0	0	2	1	0	0	1	0	0	0	0	0.00494	0.05309
1	0	1	0	0	0	0	21.8299522	0	1	2	0	0	0	0	1	0	0	1	1	1	4	3	1	4	2	1	0	0	0	2	1	0	0	1	0	0	0	0	0.00165	0.05309
1	1	0	0	0	1	1	19.03114187	0	1	2	0	0	0	0	1	0	0	0	1	0	4	1	1	7	4	1	1	1	1	2	1	0	0	1	0	0	0	0	0.31396	0.43654
1	1	1	0	0	1	0	20.36	1	1	2	0	0	0	1	1	0	1	1	0	1	4	3	1	1.7	1	0	0	0	0	2	1	0	0	1	0	0	0	0	0.0447	0.05309
1	0	1	0	0	1	1	30.2	0	1	3	0	0	1	1	1	1	0	0	0	0	4	2	1	4.7	3	1	1	0	0	1	0	0	0	1	0	0	0	0	0.02757	0.05309
1	0	0	1	0	1	1	24	0	0	3	1	0	0	1	0	0	0	1	0	0	3	3	0	1.7	1	0	0	0	0	1	0	0	0	1	0	0	0	0	0.00074	0.05309
2	1	0	0	0	0	0	19.95935549	1	1	2	0	0	0	1	0	0	0	0	1	0	3	3	1	3.7	2	1	0	0	0	1	0	0	0	1	0	0	0	0	0.01646	0.05309
2	1	0	0	0	0	0	18.42653421	0	1	1	0	0	0	1	1	1	1	0	1	1	2	2	1	2.5	3	1	1	0	1	3	1	1	1	2	1	0	0	1	0.21562	0.14747
2	1	0	0	0	0	0	21.08281329	0	1	2	0	1	0	1	1	0	1	1	1	1	2	2	0	2	2	1	0	0	0	2	1	0	1	1	0	0	0	0	0.04943	0.05309
1	1	0	1	0	0	0	20.56932966	0	1	2	0	0	0	1	1	0	1	0	0	1	4	3	1	2.3	2	1	0	0	0	1	0	0	0	1	0	0	0	0	0.05463	0.05309
1	0	0	0	0	0	0	23.18	0	1	3	0	0	0	1	1	0	0	1	0	0	4	3	1	3.5	2	1	0	0	0	1	0	0	0	1	0	0	0	0	0.00139	0.05309
2	0	0	0	0	0	0	23.42	1	1	3	1	0	1	1	1	0	0	0	0	0	3	3	1	5	4	1	1	1	1	3	1	1	1	2	1	0	0	0	0.54465	0.70506
1	1	0	0	0	0	0	19.03	1	1	3	1	0	0	1	0	0	0	1	0	1	3	3	1	4.5	3	1	1	0	0	2	0	0	0	1	0	0	0	0	0.0217	0.05309
1	1	0	0	0	1	1	25.2825699	1	1	2	0	0	0	1	1	0	0	0	1	0	4	3	1	5.3	4	1	1	1	1	3	1	1	0	2	1	0	0	0	0.52735	0.70506
1	1	0	0	0	0	0	19.03114187	1	1	2	0	1	0	1	1	0	1	0	0	1	4	3	1	3.7	2	1	0	0	0	2	1	0	0	1	0	0	0	0	0.0864	0.05309
2	1	0	0	0	0	0	22.30814991	0	1	2	0	0	0	0	0	0	0	0	1	0	4	3	1	2.3	2	1	0	0	0	3	1	1	0	2	1	0	0	0	0.04338	0.14747
2	1	0	0	0	0	0	24.03	0	0	3	0	0	1	1	1	1	1	1	0	1	4	3	1	2	3	1	1	0	1	2	1	0	0	1	0	0	0	0	0.41027	0.05309
2	1	0	0	0	0	0	20.703125	1	1	2	0	0	0	1	1	0	1	1	1	1	3	3	1	3.4	2	1	0	0	0	1	0	0	0	1	0	0	0	0	0.07842	0.05309
2	1	0	0	0	0	0	26.0261749	1	1	2	1	0	0	1	0	1	1	1	1	1	3	1	1	3.2	4	1	1	1	1	2	1	0	1	1	0	0	0	0	0.40451	0.43654
1	1	0	0	0	1	0	24.6097337	0	1	2	0	0	0	1	1	0	0	1	1	1	3	3	1	3.4	2	1	0	0	0	2	1	0	0	1	0	0	0	0	0.01484	0.05309
2	1	0	1	0	0	0	24.7	0	1	2	0	0	0	1	1	0	1	0	0	1	3	3	1	4.5	4	1	1	1	0	2	1	0	1	1	0	0	0	1	0.51763	0.43654
2	1	0	1	0	0	0	18.90203813	0	1	2	0	0	0	1	1	0	0	0	1	0	2	3	1	2.7	2	1	0	0	1	2	1	0	0	1	0	0	0	0	0.01164	0.05309
1	1	0	0	0	1	0	20.90419501	0	1	1	0	0	0	0	1	0	1	1	0	1	3	1	1	3.5	2	1	0	0	0	2	1	0	1	1	0	0	0	0	0.081	0.05309
1	0	0	1	0	1	1	22.03856749	0	1	2	0	0	0	0	1	0	1	0	1	1	4	1	1	2.5	1	0	0	0	0	2	1	0	0	1	0	0	0	0	0.00549	0.05309
1	1	0	0	0	0	0	22.15	1	1	3	0	0	0	0	1	0	1	1	0	1	3	3	1	2.4	3	1	1	0	0	3	1	1	0	2	1	0	0	0	0.20973	0.14747
1	0	0	1	1	1	1	20.02884153	1	1	2	1	0	1	1	1	0	0	0	1	0	3	3	1	5.5	3	1	1	0	1	2	1	0	0	1	0	0	0	0	0.0362	0.05309
1	1	0	0	0	1	0	19.13265306	0	0	2	0	0	1	1	1	0	1	1	1	0	3	3	1	2.8	3	1	1	0	1	1	0	0	0	1	0	0	0	0	0.47965	0.05309
1	0	0	0	0	0	0	22.94213045	0	1	2	0	0	0	1	1	0	1	1	1	1	4	3	0	4	2	1	0	0	0	2	1	0	0	1	0	0	0	0	0.00927	0.05309
1	1	0	0	0	1	0	32.5	0	0	1	1	0	1	1	0	0	0	1	0	0	4	2	1	4.8	4	1	1	1	1	3	1	1	1	2	1	0	0	1	0.92603	0.70506
1	1	0	0	0	1	0	23.30668005	0	1	2	0	0	0	0	0	0	1	0	1	0	3	3	1	2	1	0	0	0	0	1	0	0	0	1	0	0	0	0	0.04943	0.05309
1	1	0	0	0	0	0	21.45357371	0	1	2	0	0	0	1	0	0	0	0	0	1	2	3	1	4.7	3	1	1	0	1	1	0	0	0	1	0	0	0	0	0.02324	0.05309
2	0	0	0	1	0	0	22.76146754	0	1	2	0	0	0	1	1	0	0	0	1	0	3	3	1	4	2	1	0	0	0	2	1	0	0	1	0	0	0	0	0.00165	0.05309
2	0	0	0	0	0	0	19.93	0	0	1	0	0	0	1	0	0	0	0	0	0	4	3	1	2.7	2	1	0	0	0	1	0	0	0	2	1	0	0	0	0.00463	0.14747
1	1	0	0	0	0	0	17.26	0	1	2	0	0	0	1	1	1	1	1	0	1	4	3	1	2.5	2	1	0	0	0	2	1	0	0	1	0	0	0	0	0.05838	0.05309
1	1	0	0	0	0	0	21.83	1	1	2	0	0	0	1	1	0	1	0	0	0	3	3	1	3.1	2	1	0	0	0	2	1	0	0	1	0	0	0	0	0.07113	0.05309
1	1	1	0	0	1	1	19.72318339	0	1	2	0	0	0	0	0	0	0	1	1	1	3	3	1	2.5	1	0	0	0	0	1	0	0	0	1	0	0	0	0	0.01086	0.05309
1	1	0	0	0	1	1	20.57	1	1	2	0	0	0	1	1	1	1	0	0	1	2	3	0	2.3	2	1	0	0	0	2	1	0	0	1	0	0	0	0	0.05463	0.05309
1	1	0	0	0	1	0	23.73866213	0	1	2	0	0	0	0	1	0	1	1	1	1	3	2	1	3	2	1	0	0	0	2	1	0	0	1	0	0	0	0	0.06884	0.05309
2	0	0	0	0	0	0	19.14672216	0	1	2	0	0	0	1	1	0	1	1	1	1	2	3	1	3	1	0	0	0	0	2	1	0	0	1	0	0	0	0	0.00654	0.05309
1	1	0	0	0	1	0	21.97133586	0	1	2	0	0	0	1	1	0	0	0	1	0	3	3	0	3	2	1	0	0	0	2	1	0	0	1	0	0	0	0	0.01292	0.05309
1	1	0	0	0	1	0	20.31	1	1	2	0	0	1	0	1	0	1	1	0	1	3	1	1	2.5	2	1	0	0	0	2	1	0	0	1	0	0	0	0	0.45339	0.05309
1	1	0	0	0	1	0	21.71925011	1	1	3	0	0	0	1	1	0	1	1	1	1	4	1	1	3.5	3	1	1	0	1	3	1	1	0	4	1	1	1	0	0.28098	0.14747
1	1	1	0	0	1	0	18.73	1	1	2	0	0	0	0	1	0	0	0	0	0	3	3	1	4.2	3	1	1	0	1	2	1	0	0	1	0	0	0	0	0.01957	0.05309
1	1	0	0	0	1	0	25.39	0	0	1	0	1	0	0	1	0	0	1	0	0	3	2	1	5	4	1	1	1	1	3	1	1	1	2	1	0	0	1	0.501	0.70506
2	1	1	0	0	0	0	23.63	0	0	3	0	0	1	1	1	0	1	1	0	0	2	2	1	2.7	3	1	1	0	0	2	1	0	0	1	0	0	0	1	0.47088	0.05309
2	1	0	0	1	0	0	22.65625	0	1	2	0	0	0	1	1	1	0	0	1	0	3	2	1	3.5	4	1	1	1	1	2	1	0	0	1	0	0	0	0	0.11786	0.43654
1	1	0	1	0	0	0	21.72	0	1	1	0	0	0	0	1	1	1	0	0	1	4	3	1	3	3	1	1	0	0	3	1	1	0	2	1	0	0	0	0.24685	0.14747
2	1	0	0	0	0	0	22.10028959	1	1	2	0	0	0	1	1	0	0	0	1	0	3	3	1	2.8	2	1	0	0	0	1	0	0	0	1	0	0	0	0	0.01205	0.05309
2	1	0	0	0	0	0	19.31295201	0	1	2	1	0	0	0	1	0	1	0	0	0	3	3	1	5.5	3	1	1	0	0	2	1	0	1	1	0	0	0	0	0.15119	0.05309
2	1	0	0	0	0	0	22.89281998	0	1	2	0	0	0	1	1	0	0	0	0	0	2	3	1	3.2	2	1	0	0	0	2	1	0	1	1	0	0	0	0	0.01384	0.05309
2	0	0	1	0	0	0	29.52	1	1	2	0	0	0	1	0	0	1	1	0	1	3	3	1	1.8	2	1	0	0	0	1	0	0	0	1	0	0	0	0	0.0043	0.05309
2	1	1	0	0	0	0	22.89281998	0	1	2	0	0	0	0	0	1	0	1	1	1	3	3	1	3.3	2	1	0	0	0	3	1	1	0	3	1	1	0	0	0.06056	0.14747
2	0	0	0	0	0	0	18.22	1	1	2	0	0	0	1	1	0	1	1	0	1	2	3	1	4.3	3	1	1	0	1	3	1	1	0	2	1	0	0	0	0.04408	0.14747
2	1	0	0	0	0	0	21.37	0	0	3	0	0	1	1	1	0	0	0	0	0	1	3	1	1.6	1	0	0	0	0	1	1	0	0	1	0	0	0	0	0.09664	0.05309
2	1	0	1	0	0	0	21.77843524	0	1	2	0	0	0	0	1	0	0	0	1	0	3	3	1	3	3	1	1	0	1	2	1	0	0	1	0	0	0	0	0.01292	0.05309
1	1	0	0	0	0	1	19.1	0	1	2	0	0	0	1	1	1	0	0	0	0	3	3	1	2.6	2	1	0	0	0	2	1	0	0	1	0	0	0	0	0.01124	0.05309
2	0	0	1	0	0	0	26.49	1	0	1	0	0	0	1	1	0	1	1	0	1	2	3	0	2.9	2	1	0	0	0	2	1	0	0	1	0	0	0	0	0.00632	0.05309
1	1	0	0	0	1	1	26.98600101	0	1	2	0	0	0	1	0	0	0	1	1	1	3	3	1	3.1	2	1	0	0	0	2	1	0	0	1	0	0	0	0	0.01337	0.05309
2	0	0	0	0	0	1	25.2825699	0	1	2	0	0	0	1	0	0	0	0	1	0	2	2	1	4.5	4	1	1	1	1	3	1	1	0	3	1	1	0	0	0.06976	0.70506
1	1	0	0	0	1	0	20.45	0	1	2	0	0	0	1	1	1	0	0	0	0	3	4	1	1.9	2	1	0	0	0	2	1	0	0	1	0	0	0	0	0.00881	0.05309
1	0	0	0	0	1	1	20.43	0	0	2	1	0	1	1	1	1	0	0	0	0	4	2	1	7.2	4	1	1	1	1	2	1	0	0	2	1	0	0	1	0.72171	0.70506
2	0	0	0	0	0	0	22.66	1	1	2	0	0	1	1	1	0	0	1	0	0	1	5	1	0.8	1	0	0	0	0	1	0	0	0	1	0	0	0	0	0.00714	0.05309
2	1	0	0	0	0	0	23.44	0	1	1	0	0	0	1	1	1	0	0	0	0	3	3	1	5.1	4	1	1	1	1	1	0	0	0	1	0	0	0	0	0.19	0.43654
2	1	0	1	0	0	0	18.49112426	0	1	1	0	0	0	1	1	0	0	0	0	1	3	2	1	5.4	4	1	1	1	1	2	1	0	1	1	0	0	0	0	0.20677	0.43654
1	1	1	1	0	1	0	20.07960128	0	1	2	0	0	0	0	1	0	0	1	1	1	2	3	1	2.7	1	0	0	0	0	2	1	0	0	1	0	0	0	0	0.01164	0.05309
1	1	0	0	0	0	0	19.56	0	1	3	1	0	0	1	1	1	0	1	0	1	4	3	1	5.6	4	1	1	1	0	3	1	1	0	2	1	0	0	1	0.55355	0.70506
1	0	0	0	0	1	1	19.72318339	1	1	2	0	0	0	0	0	0	0	0	1	0	4	3	1	5	3	1	1	0	1	1	0	0	0	1	0	0	0	0	0.00235	0.05309
