# Supplementary material for: Construction and external validation of a nomogram model for predicting the risk of esophageal stricture after endoscopic submucosal dissection: a multicenter case–control study
Source: BMC Gastroenterol. 2023 Jul 1;23:226. doi: 10.1186/s12876-023-02855-8 (PMC10315053; doi:10.1186/s12876-023-02855-8)
Supplement: Supplementary file 2 — Additional file 2. [file 12876_2023_2855_MOESM2_ESM.csv]

Age	L-D	PCMD	Depth of Infiltration	NLR	High temperature water intake	Stricture
0	3.5	0	0	0	0	0
1	5.3	0	1	1	0	1
1	6	1	1	1	0	1
1	6.5	1	1	1	0	1
1	4	0	1	1	0	1
1	5.5	0	1	0	1	1
1	8.5	1	1	1	0	1
1	5.5	1	1	1	0	1
1	3.5	0	1	0	0	1
1	9	0	0	1	1	1
0	4	0	0	1	1	1
1	8.5	1	1	1	0	1
0	4.4	0	0	0	0	1
1	6.5	1	0	1	0	1
1	4.6	0	1	1	0	1
0	9	1	0	0	0	1
1	7.5	1	1	0	0	1
1	5	0	0	1	0	1
0	5	1	1	0	0	1
1	5	0	0	1	1	1
1	4.5	0	1	1	0	0
1	2.8	0	0	1	0	0
0	5.5	0	0	1	0	0
0	6.5	0	0	1	0	0
1	3.5	0	0	1	0	0
1	3.5	0	0	0	0	0
0	3.5	0	0	1	0	0
0	9	0	0	1	0	0
0	3	0	0	1	0	0
1	4.5	0	0	1	0	0
0	4	0	0	0	0	0
1	3.8	1	0	0	1	1
0	2	0	0	1	0	0
0	3	0	0	0	1	0
1	4	0	0	1	0	0
1	2	0	1	1	0	0
1	4.8	0	0	1	0	0
1	2.8	0	0	1	0	0
1	6	0	0	0	1	0
0	12.5	0	1	0	0	0
1	4	0	0	0	0	0
1	5.5	1	0	1	0	0
1	4	0	0	0	0	0
1	4.2	0	0	1	0	0
1	3	0	0	0	0	0
1	4	0	1	0	0	0
1	4	0	0	1	0	0
1	3.5	0	1	1	0	0
1	5.7	0	1	0	0	0
0	4	0	0	0	0	0
1	7	0	0	0	0	0
1	6	0	0	0	0	0
0	6	0	1	0	0	0
1	4.5	0	0	0	0	0
0	3.2	0	0	1	0	0
1	4.5	0	1	1	0	0
0	5.5	1	0	0	1	0
1	3.5	0	1	0	0	0
1	5.5	1	0	1	1	0
1	5.5	0	0	0	0	0
1	3.7	0	0	1	0	0
1	5.5	0	1	1	0	0
1	4.7	0	1	0	0	0
0	4.5	0	0	0	0	0
1	7	0	0	0	0	0
1	5.5	0	1	1	0	0
0	2	0	0	1	0	0
0	1.5	0	0	0	0	0
0	6.5	0	0	0	0	0
1	5.5	0	1	0	0	0
0	2.5	0	0	1	1	0
1	4	0	0	1	0	0
1	3.5	0	0	0	0	0
0	3.8	0	0	0	0	0
0	6.5	0	0	1	0	0
1	4.5	0	0	0	0	0
0	6.5	0	0	0	0	0
1	1.5	0	0	0	0	0
1	3.7	0	0	1	1	0
1	4	0	0	0	0	0
1	5.2	0	0	0	0	0
1	3	0	0	0	0	0
0	6.5	0	0	1	0	0
1	5	0	1	0	0	0
1	6.5	0	0	0	0	0
1	5.5	0	0	1	0	0
1	3	0	0	0	0	0
1	2.8	0	0	0	0	0
1	3	0	0	0	0	0
0	3.8	0	0	0	0	0
1	3.5	0	0	1	0	0
1	3.5	0	0	1	0	0
1	7.9	1	0	1	0	0
1	5.3	0	0	0	0	0
1	2.5	0	0	1	0	0
0	3.2	0	0	0	1	0
0	4	0	0	0	0	0
0	3.2	0	0	1	0	0
1	3.5	0	0	0	0	0
1	3.6	0	0	1	0	0
1	2.5	0	0	0	0	0
1	2.5	0	0	0	0	0
0	5.3	0	0	0	0	0
0	3	0	1	1	0	0
1	3.2	0	0	1	0	0
